# Supplementary material for: First record of leaf-hole shelters used and modified by leaf beetles (Coleoptera, Chrysomelidae), with descriptions of two new Orthaltica Crotch species from southern India
Source: Zookeys. 2013 Sep 27;(336):47–59. doi: 10.3897/zookeys.336.5435 (PMC3800779; doi:10.3897/zookeys.336.5435)
Supplement: XML Treatment for Orthaltica syzygium [file zookeys.336.5435-treatment1.xml]

<!DOCTYPE tp:taxon-treatment
  PUBLIC "-//TaxonX//DTD Taxonomic Treatment Publishing DTD v0 20100105//EN" "tax-treatment-NSO.dtd">
<tp:taxon-treatment xmlns:tp="http://www.plazi.org/taxpub"><tp:treatment-meta><mixed-citation publication-type="journal"><person-group><name><surname>Prathapan</surname><given-names>Kaniyarikkal Divakaran</given-names></name><name><surname>Konstantinov</surname><given-names>Alexander S.</given-names></name><name><surname>Shameem</surname><given-names>K. M.</given-names></name><name><surname>Balan</surname><given-names>A. P.</given-names></name></person-group><article-title>First record of leaf-hole shelters used and modified by leaf beetles (Coleoptera, Chrysomelidae), with descriptions of two new <italic>Orthaltica</italic> Crotch species from southern India</article-title><source>Zookeys</source><day>27</day><month>9</month><year>2013</year><volume>2013</volume><issue>336</issue><fpage>47</fpage><lpage>59</lpage><pub-id pub-id-type="doi">10.3897/zookeys.336.5435</pub-id></mixed-citation></tp:treatment-meta><tp:nomenclature><tp:taxon-name>
                        <tp:taxon-name-part taxon-name-part-type="genus">Orthaltica</tp:taxon-name-part>
                        <tp:taxon-name-part taxon-name-part-type="species">syzygium</tp:taxon-name-part>
                        <object-id xmlns:xlink="http://www.w3.org/1999/xlink" xlink:type="simple">http://zoobank.org/B1CFE822-AA5E-498C-8000-F64A0A5791F2</object-id>
                        <object-id xmlns:xlink="http://www.w3.org/1999/xlink" xlink:type="simple">http://species-id.net/wiki/Orthaltica_syzygium</object-id>
                    </tp:taxon-name><tp:taxon-authority>Prathapan &amp; Konstantinov</tp:taxon-authority><tp:taxon-status xmlns:xlink="http://www.w3.org/1999/xlink" xlink:type="simple">sp. n.</tp:taxon-status><xref ref-type="fig" rid="F1">Figs 4</xref><xref ref-type="fig" rid="F2">–15</xref></tp:nomenclature><tp:treatment-sec sec-type="Description"><title>Description.</title><p>Body length 1.30–1.60 mm, width 0.67–0.81 mm. Body dark brown (<xref ref-type="fig" rid="F2">Figs 9</xref>, <xref ref-type="fig" rid="F2">10</xref>). Basal antennomeres and tarsi paler and yellowish-brown. Vertex with 8 long and more than 10 short setae. Supracallinal sulci straight; orbital sulci short, poorly developed; and suprafrontal and suprantennal sulci poorly developed. Antennal calli narrow and elongate (<xref ref-type="fig" rid="F2">Fig. 11</xref>), relatively widely connected, with two large setiferous pores. Frontal ridge parallel-sided, ending before reaching anterofrontal ridge. Anterofrontal ridge of uniform height, but sloping abruptly towards clypeus. Labrum as wide as distance between outer edges of antennal sockets. Setiferous pores on dorsal surface of labrum small, not possible to count. Antennomere 3 slightly shorter than 4 and 5 separately.</p><fig id="F2" position="float" orientation="portrait"><label>Figures 9–15.</label><caption><p><italic><tp:taxon-name>Orthaltica syzygium</tp:taxon-name></italic> Prathapan &amp; Konstantinov, sp. n. <bold>9</bold> Dorsal habitus <bold>10</bold> Lateral habitus <bold>11</bold> Head frontal view <bold>12</bold> Aedeagus, ventral and lateral view <bold>13</bold> Vaginal palpi <bold>14</bold> Spermatheca <bold>15</bold> Tignum.</p></caption><graphic xmlns:xlink="http://www.w3.org/1999/xlink" xlink:href="ZooKeys-336-047-g002.jpg" position="float" orientation="portrait" xlink:type="simple"/></fig><p>Pronotum widening towards apex and narrowing abruptly after reaching anterolateral callosity. Lateral margins slightly uneven with a prominent submedial denticle, and two long setae (<xref ref-type="fig" rid="F2">Fig. 10</xref>). Antebasal transverse impression distinct (<xref ref-type="fig" rid="F2">Fig. 9</xref>). Pronotal surface densely covered with large punctures, their diameter larger than the distance between punctures.</p><p>Elytra densely and evenly pubescent (<xref ref-type="fig" rid="F2">Figs 9</xref>, <xref ref-type="fig" rid="F2">10</xref>), with erect setae on interstices. Elytral punctures arranged in striae located in relatively deep grooves. Humeral calli distinct. Pro- and middle tibiae lacking spurs. Claws appendiculate.</p><p>Apex of aedeagus narrowing gradually (<xref ref-type="fig" rid="F2">Fig. 12</xref>), base above basal opening as wide as medial width, and apex slightly down-curved in lateral view.</p><p>Spermatheca with short thick pump (<xref ref-type="fig" rid="F2">Fig. 14</xref>), distinctly separated from receptacle. Tignum straight, widening abruptly anteriorly (<xref ref-type="fig" rid="F2">Fig. 15</xref>). Apical abdominal segment attached near middle of vaginal palpi (<xref ref-type="fig" rid="F2">Fig. 13</xref>).</p></tp:treatment-sec><tp:treatment-sec sec-type="Type material"><title>Type material.</title><p><bold>Holotype</bold>, male. 1) India: Kerala, Arippa, <named-content xmlns:xlink="http://www.w3.org/1999/xlink" content-type="dwc:verbatimCoordinates" xlink:type="simple">8°50'11"N, 77°1'46"E</named-content>, 30.xi.2011, 236m. D. Prathapan &amp; K. Shameem Coll.; 2) H:396 <!--PageBreak--><!--PageBreak--><italic><tp:taxon-name>Syzygium travancoricum</tp:taxon-name></italic>; 3) <italic><tp:taxon-name>Orthaltica</tp:taxon-name></italic> sp. 1 KD Prathapan det 2012; 4) Holotype <italic><tp:taxon-name>Orthaltica syzygium</tp:taxon-name></italic> n. sp. Prathapan &amp; Konstantinov 2012 (USNM). <bold>Paratypes</bold>: 13 specimens, the same labels as holotype; 8 specimens, the same labels as holotype except for the date 23.iii.2012. 29 specimens. 1) India Kerala, Kumarakom, 2.vii.2010 Prathapan Coll.; 2) 157 <italic><tp:taxon-name>Syzygium caryophyllatum</tp:taxon-name></italic>; 3) Paratype <italic><tp:taxon-name>Orthaltica syzygium</tp:taxon-name></italic> n. sp. Prathapan &amp; Konstantinov 2012. 16 specimens. 1) India Karnataka, Kottigehara, <named-content xmlns:xlink="http://www.w3.org/1999/xlink" content-type="dwc:verbatimCoordinates" xlink:type="simple">13°7'7.7"N, 75°30'37.9"E</named-content>, 8.v.2011, 938m. D. Prathapan &amp; K. Shameen Coll. 2) Host <italic><tp:taxon-name>Syzygium cumini</tp:taxon-name></italic> 3) Paratype <italic><tp:taxon-name>Orthaltica syzygium</tp:taxon-name></italic> n. sp. Prathapan &amp; Konstantinov 2012. 19 specimens. 1) India Karnataka, Kudremukha N. P., <named-content xmlns:xlink="http://www.w3.org/1999/xlink" content-type="dwc:verbatimCoordinates" xlink:type="simple">13°14'42"N, 75°6'44"E</named-content>, 12.v.2011, 110m. D. Prathapan &amp; K. Shameem Coll. <italic><tp:taxon-name>Syzygium caryophyllatum</tp:taxon-name></italic>; 2) Paratype <italic><tp:taxon-name>Orthaltica syzygium</tp:taxon-name></italic> n. sp. Prathapan &amp; Konstantinov 2012 (5 – BMNH, 64 – NPC, 5 – PKDC, 5 – UASB, 9 – USNM).</p></tp:treatment-sec><tp:treatment-sec sec-type="Etymology"><title>Etymology.</title><p>The specific epithet is a noun in apposition, based on the host plant name.</p></tp:treatment-sec><tp:treatment-sec sec-type="Host plants"><title>Host plants.</title><p><italic><tp:taxon-name>Syzygium cumini</tp:taxon-name></italic> (L.) Skeels (Accession no. 6516), <italic><tp:taxon-name>Syzygium caryophyllatum</tp:taxon-name></italic> Alston (Accession no. 6626) and <italic><tp:taxon-name>Syzygium travancoricum</tp:taxon-name></italic> Gamble (Accession no. 6693) (<tp:taxon-name>Myrtaceae</tp:taxon-name>).</p></tp:treatment-sec><tp:treatment-sec sec-type="Remarks"><title>Remarks.</title><p><italic><tp:taxon-name>Orthaltica syzygium</tp:taxon-name></italic> can easily be distinguished from all known Indian <italic><tp:taxon-name>Orthaltica</tp:taxon-name></italic> species using the key provided below. <italic><tp:taxon-name>Orthaltica terminalia</tp:taxon-name></italic> can be distinguished from the most similar species using the following characters: body dark brown (<xref ref-type="fig" rid="F2">Fig. 9</xref>); vertex with eight long and more than 10 short setae (<xref ref-type="fig" rid="F2">Fig. 11</xref>); elytra densely pubescent (<xref ref-type="fig" rid="F2">Figs 9–10</xref>); apex of aedeagus narrowing gradually (<xref ref-type="fig" rid="F2">Fig. 12</xref>); and spermatheca with short thick pump (<xref ref-type="fig" rid="F2">Fig. 14</xref>).</p></tp:treatment-sec><tp:treatment-sec><!--Section generated to contain objects referenced in tp:taxon-treatment.--><fig id="F1" position="float" orientation="portrait"><label>Figures 1–8.</label><caption><p><italic><tp:taxon-name>Orthaltica</tp:taxon-name></italic> species and their low cost leaf-hole shelters. <bold>1</bold> Leaf-hole shelter of <italic><tp:taxon-name>Orthaltica terminalia</tp:taxon-name></italic> on <italic><tp:taxon-name>Terminalia paniculata</tp:taxon-name></italic>. Note the feeding trenches radiating from the leaf-hole shelter <bold>2</bold> Feeding trenches of non-shelter forming species on an unidentified plant from the <tp:taxon-name>Combretaceae</tp:taxon-name>. Note the unoccupied leaf-hole nearby <bold>3</bold> Eumolpine beetle (<italic><tp:taxon-name>Basilepta</tp:taxon-name></italic> sp.) feeding holes on the abaxial side of the leaf of <italic><tp:taxon-name>Syzygium caryophyllatum</tp:taxon-name></italic> <bold>4</bold> <italic><tp:taxon-name>Orthaltica syzygium</tp:taxon-name></italic> occupying the leaf-hole made by the eumolpine beetle in Fig. 3 <bold>5</bold> Leaf-hole shelter of <italic><tp:taxon-name>Orthaltica</tp:taxon-name></italic> in Fig. 3 as seen on the second day, viewed from adaxial side of leaf. Note the feeding trenches radiating from the leaf-hole <bold>6</bold> Triangular-shaped artificial leaf-holes on <italic><tp:taxon-name>Syzygium travancoricum</tp:taxon-name></italic> used as shelter by <italic><tp:taxon-name>Orthaltica syzygium</tp:taxon-name></italic> - note feeding trenches radiating from holes <bold>7</bold> Single occupancy - note the first partition <bold>8</bold> Multiple occupancy with multiple partitions.</p></caption><graphic xmlns:xlink="http://www.w3.org/1999/xlink" xlink:href="ZooKeys-336-047-g001.jpg" position="float" orientation="portrait" xlink:type="simple"/></fig></tp:treatment-sec></tp:taxon-treatment>
