# Supplementary material for: First record of leaf-hole shelters used and modified by leaf beetles (Coleoptera, Chrysomelidae), with descriptions of two new Orthaltica Crotch species from southern India
Source: Zookeys. 2013 Sep 27;(336):47–59. doi: 10.3897/zookeys.336.5435 (PMC3800779; doi:10.3897/zookeys.336.5435)
Supplement: XML Treatment for Orthaltica terminalia [file zookeys.336.5435-treatment2.xml]

<!DOCTYPE tp:taxon-treatment
  PUBLIC "-//TaxonX//DTD Taxonomic Treatment Publishing DTD v0 20100105//EN" "tax-treatment-NSO.dtd">
<tp:taxon-treatment xmlns:tp="http://www.plazi.org/taxpub"><tp:treatment-meta><mixed-citation publication-type="journal"><person-group><name><surname>Prathapan</surname><given-names>Kaniyarikkal Divakaran</given-names></name><name><surname>Konstantinov</surname><given-names>Alexander S.</given-names></name><name><surname>Shameem</surname><given-names>K. M.</given-names></name><name><surname>Balan</surname><given-names>A. P.</given-names></name></person-group><article-title>First record of leaf-hole shelters used and modified by leaf beetles (Coleoptera, Chrysomelidae), with descriptions of two new <italic>Orthaltica</italic> Crotch species from southern India</article-title><source>Zookeys</source><day>27</day><month>9</month><year>2013</year><volume>2013</volume><issue>336</issue><fpage>47</fpage><lpage>59</lpage><pub-id pub-id-type="doi">10.3897/zookeys.336.5435</pub-id></mixed-citation></tp:treatment-meta><tp:nomenclature><tp:taxon-name>
                        <tp:taxon-name-part taxon-name-part-type="genus">Orthaltica</tp:taxon-name-part>
                        <tp:taxon-name-part taxon-name-part-type="species">terminalia</tp:taxon-name-part>
                        <object-id xmlns:xlink="http://www.w3.org/1999/xlink" xlink:type="simple">http://zoobank.org/040BDB2D-61C5-4E47-83DF-E15A898C06CC</object-id>
                        <object-id xmlns:xlink="http://www.w3.org/1999/xlink" xlink:type="simple">http://species-id.net/wiki/Orthaltica_terminalia</object-id>
                    </tp:taxon-name><tp:taxon-authority>Prathapan &amp; Konstantinov</tp:taxon-authority><tp:taxon-status xmlns:xlink="http://www.w3.org/1999/xlink" xlink:type="simple">sp. n.</tp:taxon-status><xref ref-type="fig" rid="F1">Figs 1</xref><xref ref-type="fig" rid="F3">, 16–22</xref></tp:nomenclature><tp:treatment-sec sec-type="Description"><title>Description.</title><p>Body length 1.20 – 1.50 mm, width 0.75 – 0.84 mm. Body shiny brownish-black (<xref ref-type="fig" rid="F3">Figs 16</xref>, <xref ref-type="fig" rid="F3">17</xref>). Antennomeres (except most apical) and legs (except base of some femora) yellowish-brown. Vertex with 4 long and 6 short setae. Supracallinal sulci slightly curved; orbital sulci absent; suprafrontal sulcus poorly developed; and suprantennal sulcus shallow. Antennal calli narrow and elongate (<xref ref-type="fig" rid="F3">Fig. 18</xref>), relatively widely connected, with two large setiferous pores. Frontal ridge parallel-sided, ending before reaching anterofrontal ridge. Anterofrontal ridge of uniform height, but sloping abruptly towards clypeus. Labrum as wide as distance between outer edges of antennal sockets. Setiferous pores on dorsal surface of labrum small, more than two, but not possible to count. Antennomere 3 slightly shorter than 4 and 5 separately.</p><fig id="F3" position="float" orientation="portrait"><label>Figures 16–22.</label><caption><p><italic><tp:taxon-name>Orthaltica terminalia</tp:taxon-name></italic> Prathapan &amp; Konstantinov, sp. n. <bold>16</bold> Dorsal habitus <bold>17</bold> Lateral habitus <bold>18</bold> Head frontal view <bold>19</bold> Aedeagus, ventral and lateral view <bold>20</bold> Vaginal palpi <bold>21</bold> Spermatheca <bold>22</bold> Tignum.</p></caption><graphic xmlns:xlink="http://www.w3.org/1999/xlink" xlink:href="ZooKeys-336-047-g003.jpg" position="float" orientation="portrait" xlink:type="simple"/></fig><p>Pronotum about as wide basally as apically, with sides evenly curved. Lateral margins slightly uneven and lacking a prominent denticle; bearing two long setae (<xref ref-type="fig" rid="F3">Fig. 17</xref>). Antebasal transverse impression distinct (<xref ref-type="fig" rid="F3">Fig. 16</xref>). Pronotal surface sparsely covered with slightly elongate punctures, their diameter smaller than distance between punctures.</p><p>Elytra sparsely pubescent (<xref ref-type="fig" rid="F3">Figs 16</xref>, <xref ref-type="fig" rid="F3">17</xref>), with erect setae mainly near apices. Elytral punctures arranged in striae located in relatively deep grooves. Humeral calli distinct. Pro- and middle tibiae lacking spurs. Claws appendiculate.</p><p>Apex of aedeagus narrowing abruptly (<xref ref-type="fig" rid="F3">Fig. 19</xref>), base above basal opening narrower than medial width, and apex slightly up-curved in lateral view.</p><!--PageBreak--><!--PageBreak--><p>Spermatheca with long thin pump (<xref ref-type="fig" rid="F3">Fig. 21</xref>) which is not distinctly separated from receptacle. Tignum straight widening gradually anteriorly (<xref ref-type="fig" rid="F3">Fig. 22</xref>). Apical abdominal segment attached to basal third of vaginal palpus (<xref ref-type="fig" rid="F3">Fig. 20</xref>).</p></tp:treatment-sec><tp:treatment-sec sec-type="Type material"><title>Type material.</title><p><bold>Holotype</bold>, male. 1) India Karnataka, Kudremukha N. P., <named-content xmlns:xlink="http://www.w3.org/1999/xlink" content-type="dwc:verbatimCoordinates" xlink:type="simple">13°14'42"N, 75°6'44"E</named-content>, 12.v.2011, 110m. D. Prathapan &amp; K. Shameem Coll. <italic><tp:taxon-name>Terminalia paniculata</tp:taxon-name></italic>; 2) Holotype <italic><tp:taxon-name>Orthaltica terminalia</tp:taxon-name></italic> n. sp. Prathapan &amp; Konstantinov 2012 (USNM). <bold>Paratypes</bold>: 45 specimens, the same labels as holotype. 1 specimen 1) India Karnataka, Guddayanadoddi, <named-content xmlns:xlink="http://www.w3.org/1999/xlink" content-type="dwc:verbatimCoordinates" xlink:type="simple">12°43.233'N, 077°33.576'E</named-content>, 29.vii.2011 905m; 2) <italic><tp:taxon-name>Terminalia arjuna</tp:taxon-name></italic>; 3) <italic><tp:taxon-name>Orthaltica</tp:taxon-name></italic> sp. 2 K D Prathapan det. 2012; 4) Paratype <italic><tp:taxon-name>Orthaltica terminalia</tp:taxon-name></italic> n. sp. Prathapan &amp; Konstantinov 2012. 12 specimens 1) India Kerala, Calicut Univ. Campus, 3.vii.2012, Shameem K. Coll. Ex <italic><tp:taxon-name>Terminalia paniculata</tp:taxon-name></italic>; 2) Paratype <italic><tp:taxon-name>Orthaltica terminalia</tp:taxon-name></italic> n. sp. Prathapan &amp; Konstantinov 2012. 8 specimens 1) India Kerala, Trichur VellaniPacha, 27.x.2010, Prathapan K. D. Coll; 2) 230 <italic><tp:taxon-name>Terminalia arjuna</tp:taxon-name></italic>; 3) <italic><tp:taxon-name>Orthaltica</tp:taxon-name></italic> sp. 2 K D Prathapan det. 2012; 4) Paratype <italic><tp:taxon-name>Orthaltica terminalia</tp:taxon-name></italic> n. sp. Prathapan &amp; Konstantinov 2012. 1 specimen 1) India Kerala, Aathirappilly, <named-content xmlns:xlink="http://www.w3.org/1999/xlink" content-type="dwc:verbatimCoordinates" xlink:type="simple">10°18'44.7"N, 076°42'19.6"E</named-content>, 26.x.2010, 570m; 3) <italic><tp:taxon-name>Orthaltica</tp:taxon-name></italic> sp. 2 K D Prathapan det. 2012;4) Paratype <italic><tp:taxon-name>Orthaltica terminalia</tp:taxon-name></italic> n. sp. Prathapan &amp; Konstantinov 2012. 9 specimens 1) India Kerala, Kallar, 17.viii.2010, Prathapan Coll.; 2) <italic><tp:taxon-name>Terminalia paniculata</tp:taxon-name></italic>; 3) <italic><tp:taxon-name>Orthaltica</tp:taxon-name></italic> sp. 2 K D Prathapan det. 2012; 4) Paratype <italic><tp:taxon-name>Orthaltica terminalia</tp:taxon-name></italic> n. sp. Prathapan &amp; Konstantinov 2012. (5 – BMNH, 53 – NPC, 5 – PKDC, 5 – UASB, 9 – USNM).</p></tp:treatment-sec><tp:treatment-sec sec-type="Etymology"><title>Etymology.</title><p>The specific epithet is a noun in apposition, based on the host plant name.</p></tp:treatment-sec><tp:treatment-sec sec-type="Host plants"><title>Host plants.</title><p><italic><tp:taxon-name>Terminalia cuneata</tp:taxon-name></italic> Roth (Accession no. 6576) and <italic><tp:taxon-name>Terminalia paniculata</tp:taxon-name></italic> Roth (Accession no. 6484) (<tp:taxon-name>Combretaceae</tp:taxon-name>).</p></tp:treatment-sec><tp:treatment-sec sec-type="Remarks"><title>Remarks.</title><p><italic><tp:taxon-name>Orthaltica terminalia</tp:taxon-name></italic> can be easily distinguished from all known Indian <italic><tp:taxon-name>Orthaltica</tp:taxon-name></italic> species using the key below. <italic><tp:taxon-name>Orthaltica syzygium</tp:taxon-name></italic> can be distinguished from the most similar species using the following characters: body shiny black (<xref ref-type="fig" rid="F3">Fig. 16</xref>); vertex with four long and six short setae (<xref ref-type="fig" rid="F3">Fig. 18</xref>); elytra sparsely pubescent (<xref ref-type="fig" rid="F3">Figs 16</xref> &amp; <xref ref-type="fig" rid="F3">17</xref>); apex of aedeagus narrowing abruptly (<xref ref-type="fig" rid="F3">Fig. 19</xref>); spermatheca with thin elongate pump (<xref ref-type="fig" rid="F3">Fig. 21</xref>). <italic><tp:taxon-name>Orthaltica minuta indica</tp:taxon-name></italic> (Medevedev) is not included in the key as there is no character to separate it from <italic><tp:taxon-name>Orthaltica dakshina</tp:taxon-name></italic> (Basu &amp; Sengupta). Both species are from the same locality (Doddabetta in Tamil Nadu) and further research may prove them to be synonymous.</p><sec sec-type="Key to the Indian species ofOrthaltica"><title>Key to the Indian species of <italic><tp:taxon-name>Orthaltica</tp:taxon-name></italic></title><table-wrap content-type="key" position="anchor" orientation="portrait"><table><tbody><tr><td rowspan="1" colspan="1">1</td><td rowspan="1" colspan="1">Length 2.4 mm; vertex with a pair of long widely separated setae at posterior</td><td rowspan="1" colspan="1"><italic><tp:taxon-name>Orthaltica purba</tp:taxon-name></italic> Basu &amp; Sengupta</td></tr><tr><td rowspan="1" colspan="1">–</td><td rowspan="1" colspan="1">Length 1.6  mm or less; vertex with a row of at least four long setae at posterior</td><td rowspan="1" colspan="1">2</td></tr><tr><td rowspan="1" colspan="1"><!--PageBreak-->2(1)</td><td rowspan="1" colspan="1">Elytral interstices, between the eighth and ninth row of punctures, sharply carinated; transverse antebasal impression on pronotum sinuate</td><td rowspan="1" colspan="1"><italic><tp:taxon-name>Orthaltica assamensis</tp:taxon-name></italic> (Scherer)</td></tr><tr><td rowspan="1" colspan="1">–</td><td rowspan="1" colspan="1">Elytral interstices, between eighth and ninth row of punctures, not carinate; transverse antebasal impression on pronotum straight</td><td rowspan="1" colspan="1">3</td></tr><tr><td rowspan="1" colspan="1">3(2)</td><td rowspan="1" colspan="1">Anterofrontal ridge low, merging gradually with clypeus</td><td rowspan="1" colspan="1"><italic><tp:taxon-name>Orthaltica bengalensis</tp:taxon-name></italic> (Basu &amp; Sengupta)</td></tr><tr><td rowspan="1" colspan="1">–</td><td rowspan="1" colspan="1">Anterofrontal ridge high; sloping abruptly towards clypeus</td><td rowspan="1" colspan="1">4</td></tr><tr><td rowspan="1" colspan="1">4(3)</td><td rowspan="1" colspan="1">General body colour reddish-brown</td><td rowspan="1" colspan="1"><italic><tp:taxon-name>Orthaltica dakshina</tp:taxon-name></italic> (Basu &amp; Sengupta)</td></tr><tr><td rowspan="1" colspan="1">–</td><td rowspan="1" colspan="1">General body colour dark brown to black</td><td rowspan="1" colspan="1">5</td></tr><tr><td rowspan="1" colspan="1">5(4)</td><td rowspan="1" colspan="1">Frontal ridge merging gradually with anterofrontal ridge, together forming a triangular ridge</td><td rowspan="1" colspan="1"><italic><tp:taxon-name>Orthaltica coomani</tp:taxon-name></italic> (Laboissiere)</td></tr><tr><td rowspan="1" colspan="1">–</td><td rowspan="1" colspan="1">Anterofrontal ridge evenly raised and transverse, abruptly joining frontal ridge to form an inverted T-shaped ridge</td><td rowspan="1" colspan="1">6</td></tr><tr><td rowspan="1" colspan="1">6(5)</td><td rowspan="1" colspan="1">Body shiny brownish-black (<xref ref-type="fig" rid="F3">Fig. 16</xref>). Vertex with 4 long and 6 short setae (<xref ref-type="fig" rid="F3">Fig. 18</xref>). Elytra sparsely pubescent (<xref ref-type="fig" rid="F3">Fig. 16</xref> &amp; <xref ref-type="fig" rid="F3">17</xref>). Apex of aedeagus narrowing abruptly (<xref ref-type="fig" rid="F3">Fig. 19</xref>). Spermatheca with thin elongate pump (<xref ref-type="fig" rid="F3">Fig. 21</xref>)</td><td rowspan="1" colspan="1"><italic><tp:taxon-name>Orthaltica terminalia</tp:taxon-name></italic> sp. n.</td></tr><tr><td rowspan="1" colspan="1">–</td><td rowspan="1" colspan="1">Body dark brown (<xref ref-type="fig" rid="F2">Fig. 9</xref>). Vertex with 8 long and more than 10 short setae (<xref ref-type="fig" rid="F2">Fig. 11</xref>). Elytra densely pubescent (<xref ref-type="fig" rid="F2">Fig. 9</xref> &amp; <xref ref-type="fig" rid="F2">10</xref>). Apex of aedeagus narrowing gradually (<xref ref-type="fig" rid="F2">Fig. 12</xref>). Spermatheca with short thick pump (<xref ref-type="fig" rid="F2">Fig. 14</xref>)</td><td rowspan="1" colspan="1"><italic><tp:taxon-name>Orthaltica syzygium</tp:taxon-name></italic> sp. n.</td></tr></tbody></table></table-wrap></sec></tp:treatment-sec><tp:treatment-sec><!--Section generated to contain objects referenced in tp:taxon-treatment.--><fig id="F1" position="float" orientation="portrait"><label>Figures 1–8.</label><caption><p><italic><tp:taxon-name>Orthaltica</tp:taxon-name></italic> species and their low cost leaf-hole shelters. <bold>1</bold> Leaf-hole shelter of <italic><tp:taxon-name>Orthaltica terminalia</tp:taxon-name></italic> on <italic><tp:taxon-name>Terminalia paniculata</tp:taxon-name></italic>. Note the feeding trenches radiating from the leaf-hole shelter <bold>2</bold> Feeding trenches of non-shelter forming species on an unidentified plant from the <tp:taxon-name>Combretaceae</tp:taxon-name>. Note the unoccupied leaf-hole nearby <bold>3</bold> Eumolpine beetle (<italic><tp:taxon-name>Basilepta</tp:taxon-name></italic> sp.) feeding holes on the abaxial side of the leaf of <italic><tp:taxon-name>Syzygium caryophyllatum</tp:taxon-name></italic> <bold>4</bold> <italic><tp:taxon-name>Orthaltica syzygium</tp:taxon-name></italic> occupying the leaf-hole made by the eumolpine beetle in Fig. 3 <bold>5</bold> Leaf-hole shelter of <italic><tp:taxon-name>Orthaltica</tp:taxon-name></italic> in Fig. 3 as seen on the second day, viewed from adaxial side of leaf. Note the feeding trenches radiating from the leaf-hole <bold>6</bold> Triangular-shaped artificial leaf-holes on <italic><tp:taxon-name>Syzygium travancoricum</tp:taxon-name></italic> used as shelter by <italic><tp:taxon-name>Orthaltica syzygium</tp:taxon-name></italic> - note feeding trenches radiating from holes <bold>7</bold> Single occupancy - note the first partition <bold>8</bold> Multiple occupancy with multiple partitions.</p></caption><graphic xmlns:xlink="http://www.w3.org/1999/xlink" xlink:href="ZooKeys-336-047-g001.jpg" position="float" orientation="portrait" xlink:type="simple"/></fig><fig id="F2" position="float" orientation="portrait"><label>Figures 9–15.</label><caption><p><italic><tp:taxon-name>Orthaltica syzygium</tp:taxon-name></italic> Prathapan &amp; Konstantinov, sp. n. <bold>9</bold> Dorsal habitus <bold>10</bold> Lateral habitus <bold>11</bold> Head frontal view <bold>12</bold> Aedeagus, ventral and lateral view <bold>13</bold> Vaginal palpi <bold>14</bold> Spermatheca <bold>15</bold> Tignum.</p></caption><graphic xmlns:xlink="http://www.w3.org/1999/xlink" xlink:href="ZooKeys-336-047-g002.jpg" position="float" orientation="portrait" xlink:type="simple"/></fig></tp:treatment-sec></tp:taxon-treatment>
